# Supplementary material for: Increased Expression Levels of Netrin-1 in Visceral Adipose Tissue during Obesity Favour Colon Cancer Cell Migration
Source: Cancers (Basel). 2023 Feb 7;15(4):1038. doi: 10.3390/cancers15041038 (PMC9953821; doi:10.3390/cancers15041038)
Supplement: Supplementary file 1 [file cancers-15-01038-s001.zip]

Archive with 1 entries (1 files):
- cancers-2124596-supplementary.pdf
